# Supplementary material for: Plasma Extracellular Vesicles Play a Role in Immune System Modulation in Minimal Hepatic Encephalopathy
Source: Int J Mol Sci. 2022 Oct 15;23(20):12335. doi: 10.3390/ijms232012335 (PMC9604313; doi:10.3390/ijms232012335)
Supplement: Supplementary file 1 [file ijms-23-12335-s001.zip]

Archive with 1 entries (1 files):
- ijms-1852510-supplementary.pdf
